# Supplementary material for: Durable T-cellular and humoral responses in SARS-CoV-2 hospitalized and community patients
Source: PLoS One. 2022 Feb 22;17(2):e0261979. doi: 10.1371/journal.pone.0261979 (PMC8863217; doi:10.1371/journal.pone.0261979)
Supplement: S1 Data — (XLSX) [file pone.0261979.s002.xlsx]

## Sheet: Figure 2 Serology age, sex, com
Figure 2 serology by age, gender, comorbidities
	< 40 years		41-65 years		65+ years				< 40 years		41-65 years		65+ years				< 40 years		41-65 years		65+ years
Figure 2 IgG by age	2M	6M	2M	6M	2M	6M		Figure 2 PN by age	2M	6M	2M	6M	2M	6M		Figure 2 MN by age	2M	6M	2M	6M	2M	6M
Community-004	20485	6558						Community-004	719	810						Community-004	624	571
Community-027	3807	6186						Community-027	89	169						Community-027	99	157
Community-124	5578	14401						Community-124	116	487						Community-124	79	202
Community-192	9011	20031						Community-192	119	660						Community-192	76	269
Community-196	3967	1986						Community-196	721	193						Community-196	127	48
Community-216	2783	1157						Community-216	93	36						Community-216	88	59
Community-229	2061	1341						Community-229	194	75						Community-229	45	73
Community-246	1753	1218						Community-246	125	35						Community-246	44	10
Community-260	3533	2635						Community-260	10	10						Community-260	10	24
Hospital0028	50	50						Hospital0028	10	10						Hospital0028	10	10
Community-003			15993	3501				Community-003			135	108				Community-003			259	100
Community-022			10150	4869				Community-022			476	20				Community-022			184	36
Community-029			8530	5327				Community-029			82	49				Community-029			174	62
Community-037			6598	2228				Community-037			34	42				Community-037			94	74
Community-042			1447	697				Community-042			10	14				Community-042			29	27
Community-043			1101	716				Community-043			74	35				Community-043			37	26
Community-048			11999	2668				Community-048			401	70				Community-048			204	70
Community-069			14024	4462				Community-069			131	70				Community-069			83	41
Community-074			19089	25671				Community-074			1104	2772				Community-074			470	815
Community-103			3900	5060				Community-103			133	215				Community-103			78	214
Community-107 HM1			14710	11613				Community-107 HM1			446	202				Community-107 HM1			385	271
Community-154			9637	3194				Community-154			354	41				Community-154			340	72
Community-155			23314	12929				Community-155			2903	747				Community-155			4612	1594
Community-164			10935	3174				Community-164			405	75				Community-164			243	225
Community-194			11783	3088				Community-194			555	202				Community-194			129	109
Community-236			7726	3086				Community-236			2564	496				Community-236			1248	321
Community-252			11222	22646				Community-252			136	528				Community-252			66	625
Community-253			48760	12124				Community-253			2449	718				Community-253			5603	1971
Community-258			39469	12922				Community-258			1120	167				Community-258			505	183
Hospital0001			90968	53046				Hospital0001			267	73				Hospital0001			225	63
Hospital0019			124385	24002				Hospital0019			763	218				Hospital0019			1397	271
Hospital0021			131096	59382				Hospital0021			3222	1598				Hospital0021			2110	1069
Hospital0022			142146	33447				Hospital0022			2564	553				Hospital0022			1882	590
Hospital0025			6546	5584				Hospital0025			25	147				Hospital0025			34	98
Hospital0004			75669	15275				Hospital0004			467	162				Hospital0004			413	289
Hospital0018			105151	41866				Hospital0018			2076	731				Hospital0018			1610	1012
Hospital0051			51198	13863				Hospital0051								Hospital0051			793	395
Community-032					2359	821		Community-032					187	40		Community-032					114	10
Community-079					27054	15403		Community-079					2982	1337		Community-079					1010	451
Community-107					33696	12886		Community-107					1154	467		Community-107					483	649
Community-116					5137	1996		Community-116					520	79		Community-116					253	36
Community-168					834	292		Community-168					42	10		Community-168					21	10
Community-191					9833	4204		Community-191					623	143		Community-191					228	85
Community-204					21697	10673		Community-204					32	10		Community-204					35	25
Community-209					5235	4859		Community-209					114	214		Community-209					192	128
Community-210					25541	10283		Community-210					4128	498		Community-210					1486	597
Community-254					22811	7484		Community-254					8104	2373		Community-254					3947	623
Hospital0010					40846	5325		Hospital0010					699	87		Hospital0010					514	83
Hospital0013					54217	14990		Hospital0013					647	258		Hospital0013					642	402
Hospital0016					120717	85139		Hospital0016					1880	698		Hospital0016					11007	696
Hospital0001					24971	17741		Hospital0001					721	1145		Hospital0001					744	470
Hospital0006					95389	24958		Hospital0006					3288	513		Hospital0006					3491	257
	Male		female				Male		female				Male		female
Figure 2 IgG gender	2M	6M	2M	6M		Figure 2 PN gender	2M	6M	2M	6M		Figure 2 MN gender	2M	6M	2M	6M
Community-003	15993	3501				Community-003	135	108				Community-003	259	100
Community-004	20485	6558				Community-004	719	810				Community-004	624	571
Community-022	10150	4869				Community-022	476	20				Community-022	184	36
Community-027	3807	6186				Community-027	89	169				Community-027	99	157
Community-032	2359	821				Community-032	187	40				Community-032	114	10
Community-043	1101	716				Community-043	74	35				Community-043	37	26
Community-048	11999	2668				Community-048	401	70				Community-048	204	70
Community-069	14024	4462				Community-069	131	70				Community-069	83	41
Community-074	19089	25671				Community-074	1104	2772				Community-074	470	815
Community-107	33696	12886				Community-107	1154	467				Community-107	483	649
Community-116	5137	1996				Community-116	520	79				Community-116	253	36
Community-124	5578	14401				Community-124	116	487				Community-124	79	202
Community-155	23314	12929				Community-155	2903	747				Community-155	4612	1594
Community-164	10935	3174				Community-164	405	75				Community-164	243	225
Community-196	3967	1986				Community-196	721	193				Community-196	127	48
Community-204	21697	10673				Community-204	32	10				Community-204	35	25
Community-210	25541	10283				Community-210	4128	498				Community-210	1486	597
Community-229	2061	1341				Community-229	194	75				Community-229	45	73
Community-236	7726	3086				Community-236	2564	496				Community-236	1248	321
Community-253	48760	12124				Community-253	2449	718				Community-253	5603	1971
Community-258	39469	12922				Community-258	1120	167				Community-258	505	183
Hospital0001	90968	53046				Hospital0001	267	73				Hospital0001	225	63
Hospital0010	40846	5325				Hospital0010	699	87				Hospital0010	514	83
Hospital0016	120717	85139				Hospital0016	1880	698				Hospital0016	11007	696
Hospital0021	131096	59382				Hospital0021	3222	1598				Hospital0021	2110	1069
Hospital0022	142146	33447				Hospital0022	2564	553				Hospital0022	1882	590
Hospital0001	24971	17741				Hospital0001	721	1145				Hospital0001	744	470
Hospital0004	75669	15275				Hospital0004	467	162				Hospital0004	413	289
Hospital0051	51198	13863				Hospital0051						Hospital0051	793	395
Community-029			8530	5327		Community-029			82	49		Community-029			174	62
Community-037			6598	2228		Community-037			34	42		Community-037			94	74
Community-042			1447	697		Community-042			10	14		Community-042			29	27
Community-079			27054	15403		Community-079			2982	1337		Community-079			1010	451
Community-103			3900	5060		Community-103			133	215		Community-103			78	214
Community-154			9637	3194		Community-154			354	41		Community-154			340	72
Community-168			834	292		Community-168			42	10		Community-168			21	10
Community-191			9833	4204		Community-191			623	143		Community-191			228	85
Community-192			9011	20031		Community-192			119	660		Community-192			76	269
Community-194			11783	3088		Community-194			555	202		Community-194			129	109
Community-209			5235	4859		Community-209			114	214		Community-209			192	128
Community-216			2783	1157		Community-216			93	36		Community-216			88	59
Community-246			1753	1218		Community-246			125	35		Community-246			44	10
Community-252			11222	22646		Community-252			136	528		Community-252			66	625
Community-254			22811	7484		Community-254			8104	2373		Community-254			3947	623
Community-260			3533	2635		Community-260			10	10		Community-260			10	24
Community-107 HM1			14710	11613		Community-107 HM1			446	202		Community-107 HM1			385	271
Hospital0013			54217	14990		Hospital0013			647	258		Hospital0013			642	402
Hospital0019			124385	24002		Hospital0019			763	218		Hospital0019			1397	271
Hospital0025			6546	5584		Hospital0025			25	147		Hospital0025			34	98
Hospital0028			50	50		Hospital0028			10	10		Hospital0028			10	10
Hospital0006			95389	24958		Hospital0006			3288	513		Hospital0006			3491	257
Hospital0018			105151	41866		Hospital0018			2076	731		Hospital0018			1610	1012
	Comorbidity		No comorbidity				Comorbidity		No comorbidity				Comorbidity		No comorbidity
Figure 2 IgG comorbidity	2M	6M	2M	6M		Figure 2 PN comorbidity	2M	6M	2M	6M		Figure 2 MN comorbidity	2M	6M	2M	6M
Community-032	2359	821				Community-032	187	40				Community-032	114	10
Community-074	19089	25671				Community-074	1104	2772				Community-074	470	815
Community-079	27054	15403				Community-079	2982	1337				Community-079	1010	451
Community-103	3900	5060				Community-103	133	215				Community-103	78	214
Community-107	33696	12886				Community-107	1154	467				Community-107	483	649
Community-124	5578	14401				Community-124	116	487				Community-124	79	202
Community-164	10935	3174				Community-164	405	75				Community-164	243	225
Community-168	834	292				Community-168	42	10				Community-168	21	10
Community-191	9833	4204				Community-191	623	143				Community-191	228	85
Community-196	3967	1986				Community-196	721	193				Community-196	127	48
Community-204	21697	10673				Community-204	32	10				Community-204	35	25
Community-209	5235	4859				Community-209	114	214				Community-209	192	128
Community-210	25541	10283				Community-210	4128	498				Community-210	1486	597
Community-254	22811	7484				Community-254	8104	2373				CP-B LV-254	3947	623
Hospital0001	90968	53046				Hospital0001	267	73				Hospital0001	225	63
Hospital0010	40846	5325				Hospital0010	699	87				Hospital0010	514	83
Hospital0013	54217	14990				Hospital0013	647	258				Hospital0013	642	402
Hospital0016	120717	85139				Hospital0016	1880	698				Hospital0016	11007	696
Hospital0021	131096	59382				Hospital0021	3222	1598				Hospital0021	2110	1069
Hospital0022	142146	33447				Hospital0022	2564	553				Hospital0022	1882	590
Hospital0025	6546	5584				Hospital0025	25	147				Hospital0025	34	98
Hospital0001	24971	17741				Hospital0001	721	1145				Hospital0001	744	470
Hospital0004	75669	15275				Hospital0004	467	162				Hospital0004	413	289
Hospital0006	95389	24958				Hospital0006	3288	513				Hospital0006	3491	257
Hospital0051	51198	13863				Hospital0051						Hospital0051	793	395
Community-003			15993	3501		Community-003			135	108		Community-003			259	100
Community-004			20485	6558		Community-004			719	810		Community-004			624	571
Community-022			10150	4869		Community-022			476	20		Community-022			184	36
Community-027			3807	6186		Community-027			89	169		Community-027			99	157
Community-029			8530	5327		Community-029			82	49		Community-029			174	62
Community-037			6598	2228		Community-037			34	42		Community-037			94	74
Community-042			1447	697		Community-042			10	14		Community-042			29	27
Community-043			1101	716		Community-043			74	35		Community-043			37	26
Community-048			11999	2668		Community-048			401	70		Community-048			204	70
Community-069			14024	4462		Community-069			131	70		Community-069			83	41
Community-116			5137	1996		Community-116			520	79		Community-116			253	36
Community-154			9637	3194		Community-154			354	41		Community-154			340	72
Community-155			23314	12929		Community-155			2903	747		Community-155			4612	1594
Community-192			9011	20031		Community-192			119	660		Community-192			76	269
Community-194			11783	3088		Community-194			555	202		Community-194			129	109
Community-216			2783	1157		Community-216			93	36		Community-216			88	59
Community-229			2061	1341		Community-229			194	75		Community-229			45	73
Community-236			7726	3086		Community-236			2564	496		Community-236			1248	321
Community-246			1753	1218		Community-246			125	35		Community-246			44	10
Community-252			11222	22646		Community-252			136	528		Community-252			66	625
Community-253			48760	12124		Community-253			2449	718		Community-253			5603	1971
Community-258			39469	12922		Community-258			1120	167		Community-258			505	183
Community-260			3533	2635		Community-260			10	10		Community-260			10	24
Community-107 HM1			14710	11613		Community-107 HM1			446	202		Community-107 HM1			385	271
Hospital0019			124385	24002		Hospital0019			763	218		Hospital0019			1397	271
Hospital0028			50	50		Hospital0028			10	10		Hospital0028			10	10
Hospital0018			105151	41866		Hospital0018			2076	731		Hospital0018			1610	1012

## Sheet: Figure 1 Serology by severity
Figure 1 Serology by severity of disease
	Community		Hospitalized				Community		Hospitalized				Community		Hospitalized
Figure 1 a IgG	2M	6M	2M	6M		Figure 1 b IgA	2M	6M	2M	6M		Figure 1 c IgM	2M	6M	2M	6M
Community-003	15993	3501				Community-003	294	160				Community-003	938	145
Community-004	20485	6558				Community-004	4468	328				Community-004	2514	538
Community-022	10150	4869				Community-022	684	117				Community-022	648	84
Community-027	3807	6186				Community-027	593	406				Community-027	50	50
Community-029	8530	5327				Community-029						Community-029	4778	592
Community-032	2359	821				Community-032	553	73				Community-032	4636	237
Community-037	6598	2228				Community-037						Community-037	50	50
Community-042	1447	697				Community-042						Community-042	50	50
Community-043	1101	716				Community-043						Community-043	50	50
Community-048	11999	2668				Community-048	1198	244				Community-048	50	50
Community-069	14024	4462				Community-069						Community-069	50	50
Community-074	19089	25671				Community-074	2395	1604				Community-074	1579	459
Community-079	27054	15403				Community-079	1352	292				Community-079	2461	349
Community-103	3900	5060				Community-103	430	702				Community-103	884	237
Community-107	33696	12886				Community-107	1403	232				Community-107	1984	520
Community-116	5137	1996				Community-116	814	108				Community-116	1167	50
Community-124	5578	14401				Community-124	330	335				Community-124	50	50
Community-154	9637	3194				Community-154	9657	1312				Community-154	15618	610
Community-155	23314	12929				Community-155	5127	698				Community-155	17382	2469
Community-164	10935	3174				Community-164	295	123				Community-164	429	50
Community-168	834	292				Community-168	50	50				Community-168	50	50
Community-191	9833	4204				Community-191	575	213				Community-191	2371	510
Community-192	9011	20031				Community-192	50	50				Community-192	50	50
Community-194	11783	3088				Community-194	50	50				Community-194	2353	199
Community-196	3967	1986				Community-196	7195	1518				Community-196	3511	1401
Community-204	21697	10673				Community-204	50	50				Community-204	50	50
Community-209	5235	4859				Community-209	50	50				Community-209	50	50
Community-210	25541	10283				Community-210	517	427				Community-210	4337	832
Community-216	2783	1157				Community-216	50	50				Community-216	649	403
Community-229	2061	1341				Community-229	50	50				Community-229	50	50
Community-236	7726	3086				Community-236	1466	486				Community-236	6050	995
Community-246	1753	1218				Community-246	251	318				Community-246	50	50
Community-252	11222	22646				Community-252	196	808				Community-252	50	50
Community-253	48760	12124				Community-253	50	50				Community-253	38695	2263
Community-254	22811	7484				Community-254	11448	1330				Community-254	165181	25365
Community-258	39469	12922				Community-258	2437	197				Community-258	7496	527
Community-260	3533	2635				Community-260	50	50				Community-260	50	50
Community-107 HM1	14710	11613				Community-107 HM1	815	422				Community-107 HM1	1557	351
Hospital0001			90968	53046		Hospital0001			294	193		Hospital0001			4277	920
Hospital0010			40846	5325		Hospital0010			669	186		Hospital0010			6201	648
Hospital0013			54217	14990		Hospital0013			2216	399		Hospital0013			1357	105
Hospital0016			120717	85139		Hospital0016			1465	899		Hospital0016			18506	3446
Hospital0019			124385	24002		Hospital0019			2240	749		Hospital0019			2837	129
Hospital0021			131096	59382		Hospital0021			36652	6050		Hospital0021			17602	1096
Hospital0022			142146	33447		Hospital0022			4767	918		Hospital0022			13718	439
Hospital0025			6546	5584		Hospital0025			194	695		Hospital0025			203	209
Hospital0028			50	50		Hospital0028			50	50		Hospital0028			50	50
Hospital0001			24971	17741		Hospital0001			549	401		Hospital0001			1399	298
Hospital0004			75669	15275		Hospital0004			2476	828		Hospital0004			8321	1384
Hospital0006			95389	24958		Hospital0006			1785	857		Hospital0006			7648	387
Hospital0018			105151	41866		Hospital0018			3929	1070		Hospital0018			7868	909
Hospital0051			51198	13863		Hospital0051			1043	426		Hospital0051			2641	258
	Community		Hospitalized				Community		Hospitalized
Figure 1 d PN	2M	6M	2M	6M		Figure 1 e MN	2M	6M	2M	6M
Community-003	135	108				Community-003	259	100
Community-004	719	810				Community-004	624	571
Community-022	476	20				Community-022	184	36
Community-027	89	169				Community-027	99	157
Community-029	82	49				Community-029	174	62
Community-032	187	40				Community-032	114	10
Community-037	34	42				Community-037	94	74
Community-042	10	14				Community-042	29	27
Community-043	74	35				Community-043	37	26
Community-048	401	70				Community-048	204	70
Community-069	131	70				Community-069	83	41
Community-074	1104	2772				Community-074	470	815
Community-079	2982	1337				Community-079	1010	451
Community-103	133	215				Community-103	78	214
Community-107	1154	467				Community-107	483	649
Community-116	520	79				Community-116	253	36
Community-124	116	487				Community-124	79	202
Community-154	354	41				Community-154	340	72
Community-155	2903	747				Community-155	4612	1594
Community-164	405	75				Community-164	243	225
Community-168	42	10				Community-168	21	10
Community-191	623	143				Community-191	228	85
Community-192	119	660				Community-192	76	269
Community-194	555	202				Community-194	129	109
Community-196	721	193				Community-196	127	48
Community-204	32	10				Community-204	35	25
Community-209	114	214				Community-209	192	128
Community-210	4128	498				Community-210	1486	597
Community-216	93	36				Community-216	88	59
Community-229	194	75				Community-229	45	73
Community-236	2564	496				Community-236	1248	321
Community-246	125	35				Community-246	44	10
Community-252	136	528				Community-252	66	625
Community-253	2449	718				Community-253	5603	1971
Community-254	8104	2373				Community-254	3947	623
Community-258	1120	167				Community-258	505	183
Community-260	10	10				Community-260	10	24
Community-107 HM1	446	202				Community-107 HM1	385	271
Hospital0001			267	73		Hospital0001			225	63
Hospital0010			699	87		Hospital0010			514	83
Hospital0013			647	258		Hospital0013			642	402
Hospital0016			1880	698		Hospital0016			11007	696
Hospital0019			763	218		Hospital0019			1397	271
Hospital0021			3222	1598		Hospital0021			2110	1069
Hospital0022			2564	553		Hospital0022			1882	590
Hospital0025			25	147		Hospital0025			34	98
Hospital0028			10	10		Hospital0028			10	10
Hospital0001			721	1145		Hospital0001			744	470
Hospital0004			467	162		Hospital0004			413	289
Hospital0006			3288	513		Hospital0006			3491	257
Hospital0018			2076	731		Hospital0018			1610	1012
Hospital0051						Hospital0051			793	395

## Sheet: Figure 3  severity of disease
Figur 3 Community vs hospitalized patients
Figure 3 a IFN	Total	Spike	Internal			Total	Spike	Internal				Figure 3 b IFN-y	S1	S2	N	M				iSCoV2		S1	S2	N	M				iSCoV2
Community001	55	7.5	47.5									Community001	2.5	5	10	37.5				2.5	0*
Community002	17.5	12.5	5									Community002	5	7.5	0	5				15
Community003	157.5	127.5	30									Community003	97.5	30	15	15				32.5
Community004	167.5	57.5	110									Community004	20	37.5	82.5	27.5				57.5
Community005	237.5	65	172.5									Community005	30	35	132.5	40				32.5
Community006	47.5	20	27.5									Community006	10	10	10	17.5				0
Community007	25	20	5									Community007	20	0	5	0				7.5
Community008	72.5	27.5	45									Community008	20	7.5	37.5	7.5				5
Community009	7.5	2.5	5									Community009	2.5	0	2.5	2.5				2.5
Community010	27.5	15	12.5									Community010	0	15	0	12.5				0
Community011	60	22.5	37.5									Community011	5	17.5	20	17.5				2.5
Community012	510	297.5	212.5									Community012	95	202.5	85	127.5				77.5
Community013	592.5	247.5	345									Community013	145	102.5	187.5	157.5				70
Community014	162.5	92.5	70									Community014	40	52.5	40	30				25
Community015	132.5	7.5	125									Community015	7.5	0	52.5	72.5				100
Community016	305	95	210									Community016	47.5	47.5	62.5	147.5				17.5
Community017	30	5	25									Community017	0	5	0	25				0
Community018	77.5	60	17.5									Community018	37.5	22.5	7.5	10				0
Community019	57.5	15	42.5									Community019	15	0	20	22.5				0
Community020	1290	432.5	857.5									Community020	247.5	185	107.5	750				162.5
Community021	170	87.5	82.5									Community021	40	47.5	32.5	50				0
Community022	100	70	30									Community022	10	60	17.5	12.5				22.5
Community023	805	367.5	437.5									Community023	187.5	180	200	237.5				62.5
Community024	77.5	35	42.5									Community024	15	20	17.5	25				17.5
Community025	640	220	420									Community025	110	110	97.5	322.5				77.5
Community026	30	7.5	22.5									Community026	2.5	5	22.5	0				5
Community027	115	32.5	82.5									Community027	17.5	15	2.5	80				2.5
Community028	317.5	100	217.5									Community028	40	60	52.5	165				60
Community029	60	30	30									Community029	5	25	12.5	17.5				20
Community030	85	42.5	42.5									Community030	7.5	35	37.5	5				10
Community031	50	7.5	42.5									Community031	5	2.5	27.5	15				5
Community032	110	32.5	77.5									Community032	27.5	5	37.5	40				12.5
Community033	70	40	30									Community033	2.5	37.5	20	10				7.5
Community034	85	30	55									Community034	10	20	27.5	27.5				15
Community035	512.5	222.5	290									Community035	157.5	65	145	145				162.5
Community036	440	195	245									Community036	150	45	57.5	187.5				12.5
Community037	275	150	125									Community037	127.5	22.5	40	85				52.5
Community038	55	17.5	37.5									Community038	5	12.5	25	12.5				2.5
Hosp 01						377.5	65	312.5				Hosp 01										55	10	230	82.5				52.5
Hosp 02						100	40	60				Hosp 02										27.5	12.5	22.5	37.5				12.5
Hosp 03						407.5	127.5	280				Hosp 03										117.5	10	145	135				12.5
Hosp 04						82.5	55	27.5				Hosp 04										17.5	37.5	20	7.5				15
Hosp 05						427.5	132.5	295				Hosp 05										57.5	75	42.5	252.5				17.5
Hosp 06						4377.5	3062.5	1315				Hosp 06										895	2167.5	672.5	642.5				1342.5
Hosp 07						547.5	315	232.5				Hosp 07										172.5	142.5	115	117.5				32.5
Hosp 08						112.5	60	52.5				Hosp 08										17.5	42.5	17.5	35				5
Hosp 09						12.5	2.5	10				Hosp 09										0	2.5	5	5				0
Hosp 10						202.5	50	152.5				Hosp 10										35	15	30	122.5				27.5
Hosp 11						1240	740	500				Hosp 11										277.5	462.5	235	265				217.5
Hosp 12						0	0	0				Hosp 12										0	0	0	0				0
Hosp 13						872.5	602.5	270				Hosp 13										467.5	135	95	175				47.5
Hosp 14						140	72.5	67.5				Hosp 14										65	7.5	17.5	50				30
Figure 3 c IL-2	Total	Spike	Internal			Total	Spike	Internal				Figure 3 d IL-2	S1	S2	N	M				iSCoV2		S1	S2	N	M				iSCoV2
Community001	15	0	15									Community001	0	0	0	15				0
Community002	25	17.5	7.5									Community002	10	7.5	2.5	5				0
Community003	22.5	7.5	15									Community003	0	7.5	7.5	7.5				7.5
Community004	37.5	22.5	15									Community004	7.5	15	7.5	7.5				17.5
Community005	127.5	57.5	70									Community005	37.5	20	50	20				17.5
Community006	55	27.5	27.5									Community006	15	12.5	10	17.5				5
Community007	22.5	12.5	10									Community007	10	2.5	7.5	2.5				10
Community008	35	17.5	17.5									Community008	10	7.5	10	7.5				2.5
Community009	12.5	10	2.5									Community009	7.5	2.5	0	2.5				2.5
Community010	35	15	20									Community010	5	10	2.5	17.5				0
Community011	20	7.5	12.5									Community011	5	2.5	5	7.5				0
Community012	350	207.5	142.5									Community012	72.5	135	37.5	105				77.5
Community013	450	215	235									Community013	130	85	120	115				85
Community014	145	85	60									Community014	37.5	47.5	37.5	22.5				37.5
Community015	20	2.5	17.5									Community015	0	2.5	0	17.5				10
Community016	12,5*	2,5*	10*									Community016	2.5	0	0	10				10
Community017	110	60	50									Community017	35	25	15	35				25
Community018	17.5	7.5	10									Community018	2.5	5	0	10				2.5
Community019	47.5	45	2.5									Community019	42.5	2.5	0	2.5				2.5
Community020	60	30	30									Community020	22.5	7.5	10	20				17.5
Community021	665	220	445									Community021	137.5	82.5	72.5	372.5				177.5
Community022	107.5	50	57.5									Community022	30	20	17.5	40				7.5
Community023	42.5	22.5	20									Community023	7.5	15	12.5	7.5				12.5
Community024	642.5	310	332.5									Community024	165	145	147.5	185				67.5
Community025	55	30	25									Community025	5	25	7.5	17.5				15
Community026	355	85	270									Community026	60	25	55	215				40
Community027	5	0	5									Community027	0	0	5	0				10
Community028	22.5	15	7.5									Community028	7.5	7.5	2.5	5				0
Community029	252.5	105	147.5									Community029	37.5	67.5	30	117.5				60
Community030	40	20	20									Community030	7.5	12.5	12.5	7.5				12.5
Community031	45	22.5	22.5									Community031	10	12.5	12.5	10				10
Community032	27.5	12.5	15									Community032	5	7.5	7.5	7.5				5
Community033	87.5	17.5	70									Community033	12.5	5	45	25				25
Community034	60	35	25									Community034	7.5	27.5	12.5	12.5				5
Community035	72.5	22.5	50									Community035	7.5	15	22.5	27.5				17.5
Community036	397.5	192.5	205									Community036	135	57.5	80	125				87.5
Community037	220	97.5	122.5									Community037	72.5	25	25	97.5				7.5
Community038	305	167.5	137.5									Community038	152.5	15	47.5	90				130
Community039	35	20	15									Community039	15	5	12.5	2.5				0
Hosp 001						275	92.5	182.5				Hosp 001									0*	82.5	10	105	77.5				120
Hosp 002						67.5	30	37.5				Hosp 002										20	10	12.5	25				5
Hosp 003						195	112.5	82.5				Hosp 003										92.5	20	40	42.5				0
Hosp 004						95	55	40				Hosp 004										22.5	32.5	27.5	12.5				35
Hosp 005						270	115	155				Hosp 005										57.5	57.5	37.5	117.5				32.5
Hosp 006						4250	2217.5	2032.5				Hosp 006										1307.5	910	1102.5	930				1840
Hosp 007						502.5	297.5	205				Hosp 007										157.5	140	105	100				45
Hosp 008						45	22.5	22.5				Hosp 008										7.5	15	10	12.5				2.5
Hosp 009						5	0	5				Hosp 009										0	0	0	5				0
Hosp 010						130	45	85				Hosp 010										30	15	15	70				15
Hosp 011						1042.5	582.5	460				Hosp 011										252.5	330	227.5	232.5				250
Hosp 012						37.5	20	17.5				Hosp 012										7.5	12.5	7.5	10				12.5
Hosp 013						1005	685	320				Hosp 013										572.5	112.5	130	190				107.5
Hosp 014						280	155	125				Hosp 014										115	40	52.5	72.5				87.5
Figure 3 e IFN-y+/IL-2+	Total	Spike	Internal			Total	Spike	Internal				Figure 3f IFN-y+/IL-2+	S1	S2	N	M				iSCoV2		S1	S2	N	M				iSCoV2
Community001	30	12.5	17.5									Community001	5	7.5	0	17.5				0	0*
Community002	7.5	5	2.5									Community002	2.5	2.5	0	2.5				2.5
Community003	22.5	5	17.5									Community003	0	5	10	7.5				5
Community004	27.5	15	12.5									Community004	5	10	7.5	5				10
Community005	72.5	27.5	45									Community005	15	12.5	35	10				10
Community006	22.5	10	12.5									Community006	5	5	7.5	5				0
Community007	27.5	17.5	10									Community007	12.5	5	7.5	2.5				0
Community008	22.5	7.5	15									Community008	2.5	5	7.5	7.5				2.5
Community009	2.5	2.5	0									Community009	2.5	0	0	0				0
Community010	22.5	10	12.5									Community010	2.5	7.5	2.5	10				0
Community011	12.5	2.5	10									Community011	0	2.5	2.5	7.5				0
Community012	237.5	147.5	90									Community012	55	92.5	15	75				22.5
Community013	245	110	135									Community013	72.5	37.5	60	75				7.5
Community014	87.5	52.5	35									Community014	27.5	25	20	15				5
Community015	7.5	0	7.5									Community015	0	0	0	7.5				0
Community016	70	40	30									Community016	22.5	17.5	10	20				10
Community017	10	5	5									Community017	0	5	0	5				2.5
Community018	35	27.5	7.5									Community018	25	2.5	2.5	5				0
Community019	40	20	20									Community019	17.5	2.5	5	15				7.5
Community020	400	145	255									Community020	97.5	47.5	35	220				77.5
Community021	65	35	30									Community021	22.5	12.5	7.5	22.5				2.5
Community022	27.5	15	12.5									Community022	2.5	12.5	7.5	5				5
Community023	430	200	230									Community023	107.5	92.5	100	130				25
Community024	27.5	17.5	10									Community024	2.5	15	2.5	7.5				7.5
Community025	185	55	130									Community025	40	15	27.5	102.5				20
Community026	5	2.5	2.5									Community026	0	2.5	2.5	0				2.5
Community027	10	5	5									Community027	2.5	2.5	2.5	2.5				0
Community028	152.5	65	87.5									Community028	27.5	37.5	7.5	80				22.5
Community029	20	10	10									Community029	0	10	7.5	2.5				5
Community030	20	7.5	12.5									Community030	0	7.5	10	2.5				10
Community031	7.5	0	7.5									Community031	0	0	0	7.5				0
Community032	47.5	17.5	30									Community032	15	2.5	15	15				10
Community033	37.5	20	17.5									Community033	2.5	17.5	12.5	5				0
Community034	42.5	12.5	30									Community034	5	7.5	15	15				7.5
Community035	267.5	135	132.5									Community035	100	35	50	82.5				42.5
Community036	155	70	85									Community036	55	15	17.5	67.5				7.5
Community037	130	80	50									Community037	67.5	12.5	7.5	42.5				45
Community038	17.5	10	7.5									Community038	5	5	7.5	0				0
Hosp 001						145	45	100				Hosp 001										37.5	7.5	65	35				27.5
Hosp 002						50	22.5	27.5				Hosp 002										17.5	5	7.5	20				0
Hosp 003						107.5	67.5	40				Hosp 003										60	7.5	17.5	22.5				0
Hosp 004						27.5	17.5	10				Hosp 004										2.5	15	7.5	2.5				7.5
Hosp 005						145	62.5	82.5				Hosp 005										27.5	35	20	62.5				7.5
Hosp 006						1842.5	1100	742.5				Hosp 006										615	485	395	347.5				550
Hosp 007						302.5	190	112.5				Hosp 007										100	90	57.5	55				12.5
Hosp 008						32.5	15	17.5				Hosp 008										5	10	10	7.5				5
Hosp 009						5	2.5	2.5				Hosp 009										0	2.5	0	2.5				0
Hosp 010						65	20	45				Hosp 010										17.5	2.5	7.5	37.5				5
Hosp 011						555	315	240				Hosp 011										127.5	187.5	97.5	142.5				77.5
Hosp 012						10	5	5				Hosp 012										2.5	2.5	0	5				0
Hosp 013						470	327.5	142.5				Hosp 013										257.5	70	42.5	100				15
Hosp 014						72.5	40	32.5				Hosp 014										32.5	7.5	12.5	20				17.5

## Sheet: Figure 4 comorbidites
Figure 4, T cell results in community and hospitalized patients according to presence of comorbidities
	With comorbidities					Without comorbidities					With comorbidities					Without comorbidities
Figure 4 a IFN-y	Total	Spike	Internal			Total	Spike	Internal			Total	Spike	Internal			Total	Spike	Internal
Community-032	47.5	20	27.5
Community-074	510	297.5	212.5
Community-079	592.5	247.5	345
Community-103	162.5	92.5	70
Community-107	132.5	7.5	125
Community-124	77.5	60	17.5
Community-164	170	87.5	82.5
Community-168	100	70	30
Community-191	805	367.5	437.5
Community-196	30	7.5	22.5
Community-204	115	32.5	82.5
Community-209	317.5	100	217.5
Community-210	60	30	30
Community-254	440	195	245
Community-003						55	7.5	47.5
Community-004						17.5	12.5	5
Community-022						157.5	127.5	30
Community-027						167.5	57.5	110
Community-029						237.5	65	172.5
Community-037						25	20	5
Community-042						72.5	27.5	45
Community-043						7.5	2.5	5
Community-048						27.5	15	12.5
Community-069						60	22.5	37.5
Community-107 HM1						305	95	210
Community-116						30	5	25
Community-154						57.5	15	42.5
Community-155						1290	432.5	857.5
Community-192						77.5	35	42.5
Community-194						640	220	420
Community-216						85	42.5	42.5
Community-229						50	7.5	42.5
Community-236						110	32.5	77.5
Community-246						70	40	30
Community-252						85	30	55
Community-253						512.5	222.5	290
Community-258						275	150	125
Community-260						55	17.5	37.5
Hosp-001											377.5	65	312.5
Hosp-010											100	40	60
Hosp-013											407.5	127.5	280
Hosp-016											82.5	55	27.5
Hosp-021											4377.5	3062.5	1315
Hosp-022											547.5	315	232.5
Hosp-025											112.5	60	52.5
Hosp-001											202.5	50	152.5
Hosp-004											1240	740	500
Hosp-006											0	0	0
Hosp-051											140	72.5	67.5
Hosp-019																427.5	132.5	295
Hosp-028																12.5	2.5	10
Hosp-018																872.5	602.5	270
Figure 4 b IL-2	Total	Spike	Internal			Total	Spike	Internal			Total	Spike	Internal			Total	Spike	Internal
Community-032	55	27.5	27.5
Community-074	350	207.5	142.5
Community-079	450	215	235
Community-103	145	85	60
Community-107	20	2.5	17.5
Community-124	47.5	45	2.5
Community-164	107.5	50	57.5
Community-168	42.5	22.5	20
Community-191	642.5	310	332.5
Community-196	5	0	5
Community-204	22.5	15	7.5
Community-209	252.5	105	147.5
Community-210	40	20	20
Community-254	220	97.5	122.5
Community-003						15	0	15
Community-004						25	17.5	7.5
Community-022						22.5	7.5	15
Community-027						37.5	22.5	15
Community-029						127.5	57.5	70
Community-037						22.5	12.5	10
Community-042						35	17.5	17.5
Community-043						12.5	10	2.5
Community-048						35	15	20
Community-069						20	7.5	12.5
Community-107 HM1						110	60	50
Community-116						17.5	7.5	10
Community-154						60	30	30
Community-155						665	220	445
Community-192						55	30	25
Community-194						355	85	270
Community-216						45	22.5	22.5
Community-229						27.5	12.5	15
Community-236						87.5	17.5	70
Community-246						60	35	25
Community-252						72.5	22.5	50
Community-253						397.5	192.5	205
Community-258						305	167.5	137.5
Community-260						35	20	15
Hosp-001											275	92.5	182.5
Hosp-010											67.5	30	37.5
Hosp-013											195	112.5	82.5
Hosp-016											95	55	40
Hosp-021											4250	2217.5	2032.5
Hosp-022											502.5	297.5	205
Hosp-025											45	22.5	22.5
Hosp-001											130	45	85
Hosp-004											1042.5	582.5	460
Hosp-006											37.5	20	17.5
Hosp-051											280	155	125
Hosp-019																270	115	155
Hosp-028																5	0	5
Hosp-018																1005	685	320
Figure 4 c IFN-y+/IL-2+	Total	Spike	Internal			Total	Spike	Internal			Total	Spike	Internal			Total	Spike	Internal
Community-032	22.5	10	12.5
Community-074	237.5	147.5	90
Community-079	245	110	135
Community-103	87.5	52.5	35
Community-107	7.5	0	7.5
Community-124	35	27.5	7.5
Community-164	65	35	30
Community-168	27.5	15	12.5
Community-191	430	200	230
Community-196	5	2.5	2.5
Community-204	10	5	5
Community-209	152.5	65	87.5
Community-210	20	10	10
Community-254	155	70	85
Community-003						30	12.5	17.5
Community-004						7.5	5	2.5
Community-022						22.5	5	17.5
Community-027						27.5	15	12.5
Community-029						72.5	27.5	45
Community-037						27.5	17.5	10
Community-042						22.5	7.5	15
Community-043						2.5	2.5	0
Community-048						22.5	10	12.5
Community-069						12.5	2.5	10
Community-107 HM1						70	40	30
Community-116						10	5	5
Community-154						40	20	20
Community-155						400	145	255
Community-192						27.5	17.5	10
Community-194						185	55	130
Community-216						20	7.5	12.5
Community-229						7.5	0	7.5
Community-236						47.5	17.5	30
Community-246						37.5	20	17.5
Community-252						42.5	12.5	30
Community-253						267.5	135	132.5
Community-258						130	80	50
Community-260						17.5	10	7.5
Hosp-001											145	45	100
Hosp-010											50	22.5	27.5
Hosp-013											107.5	67.5	40
Hosp-016											27.5	17.5	10
Hosp-021											1842.5	1100	742.5
Hosp-022											302.5	190	112.5
Hosp-025											32.5	15	17.5
Hosp-001											65	20	45
Hosp-004											555	315	240
Hosp-006											10	5	5
Hosp-051											72.5	40	32.5
Hosp-019																145	62.5	82.5
Hosp-028																5	2.5	2.5
Hosp-018																470	327.5	142.5

## Sheet: Figure 5 age and gender
Figure 5 a,b,c, T cell response according to age
	20-40 years						41-65 years						65+ years							20-40 years						41-65 years						65+ years							20-40 years						41-65 years
Figure 5 a IL-2	Total	Spike	Internal				Total	Spike	Internal				Total	Spike	Internal				Figure 5 b IL-2	Total	Spike	Internal				Total	Spike	Internal				Total	Spike	Internal				Figure 5 c IFN-y+/IL-2+	Total	Spike	Internal				Total	Spike	Internal
Community -004	17.5	12.5	5																Community-004	25	17.5	7.5																Community-004	7.5	5	2.5
Community-192	77.5	35	42.5																Community-192	55	30	25																Community-192	27.5	17.5	10
Community-229	50	7.5	42.5																Community-229	27.5	12.5	15																Community-229	7.5	0	7.5
Community-027	167.5	57.5	110																Community-027	37.5	22.5	15																Community-027	27.5	15	12.5
Community-196	30	7.5	22.5																Community-196	5	0	5																Community-196	5	2.5	2.5
Community-216	85	42.5	42.5																Community-216	45	22.5	22.5																Community-216	20	7.5	12.5
Community-260	55	17.5	37.5																Community-260	35	20	15																Community-260	17.5	10	7.5
Community-246	70	40	30																Community-246	60	35	25																Community-246	37.5	20	17.5
Community-124	77.5	60	17.5																Community-124	47.5	45	2.5																Community-124	35	27.5	7.5
Community-003	55	7.5	47.5																Community-003	15	0	15																Community-003	30	12.5	17.5
Community-069							60	22.5	37.5										Community-069							20	7.5	12.5										Community-069							12.5	2.5	10
Community-042							72.5	27.5	45										Community-042							35	17.5	17.5										Community-042							22.5	7.5	15
Community-253							512.5	222.5	290										Community-253							397.5	192.5	205										Community-253							267.5	135	132.5
Community-074							510	297.5	212.5										Community-074							350	207.5	142.5										Community-074							237.5	147.5	90
Community-155							1290	432.5	857.5										Community-155							665	220	445										Community-155							400	145	255
Community-029							237.5	65	172.5										Community-029							127.5	57.5	70										Community-029							72.5	27.5	45
Community-103							162.5	92.5	70										Community-103							145	85	60										Community-103							87.5	52.5	35
Community-022							157.5	127.5	30										Community-022							22.5	7.5	15										Community-022							22.5	5	17.5
Community-164							170	87.5	82.5										Community-164							107.5	50	57.5										Community-164							65	35	30
Community-252							85	30	55										Community-252							72.5	22.5	50										Community-252							42.5	12.5	30
Community-048							27.5	15	12.5										Community-048							35	15	20										Community-048							22.5	10	12.5
Community-154							57.5	15	42.5										Community-154							60	30	30										Community-154							40	20	20
Community-194							640	220	420										Community-194							355	85	270										Community-194							185	55	130
Community-236							110	32.5	77.5										Community-236							87.5	17.5	70										Community-236							47.5	17.5	30
Community-258							275	150	125										Community-258							305	167.5	137.5										Community-258							130	80	50
Community-037							25	20	5										Community-037							22.5	12.5	10										Community-037							27.5	17.5	10
Community-043							7.5	2.5	5										Community-043							12.5	10	2.5										Community-043							2.5	2.5	0
Community-107 HM1							305	95	210										Community-107-HM1							110	60	50										Community-107 HM1							70	40	30
Community-116							30	5	25										Community-116							17.5	7.5	10										Community-116							10	5	5
Hosp-028							12.5	2.5	10										Hosp-028							5	0	5										Hosp-028							5	2.5	2.5
Hosp-004							1240	740	500										Hosp-004							1042.5	582.5	460										Hosp-004							555	315	240
Hosp-001							377.5	65	312.5										Hosp-001							275	92.5	182.5										Hosp-001							145	45	100
Hosp-019							427.5	132.5	295										Hosp-019							270	115	155										Hosp-019							145	62.5	82.5
Hosp-022							547.5	315	232.5										Hosp-022							502.5	297.5	205										Hosp-022							302.5	190	112.5
Hosp-025							112.5	60	52.5										Hosp-025							45	22.5	22.5										Hosp-025							32.5	15	17.5
Hosp-018							872.5	602.5	270										Hosp-018							1005	685	320										Hosp-018							470	327.5	142.5
Hosp-021							4377.5	3062.5	1315										Hosp-021							4250	2217.5	2032.5										Hosp-021							1842.5	1100	742.5
Hosp-051							140	72.5	67.5										Hosp-051							280	155	125										Hosp-051							72.5	40	32.5
Community-032													47.5	20	27.5				Community-032													55	27.5	27.5				Community-032
Community-107													132.5	7.5	125				Community-107													20	2.5	17.5				Community-107
Community-209													317.5	100	217.5				Community-209													252.5	105	147.5				Community-209
Community-079													592.5	247.5	345				Community-079													450	215	235				Community-079
Community-210													60	30	30				Community-210													40	20	20				Community-210
Community-191													805	367.5	437.5				Community-191													642.5	310	332.5				Community-191
Community-204													115	32.5	82.5				Community-204													22.5	15	7.5				Community-204
Community-254													440	195	245				Community-254													220	97.5	122.5				Community-254
Community-168													100	70	30				Community-168													42.5	22.5	20				Community-168
Hosp-013													407.5	127.5	280				Hosp-013													195	112.5	82.5				Hosp-013
Hosp-006													0	0	0				Hosp-006													37.5	20	17.5				Hosp-006
Hosp-010													100	40	60				Hosp-010													67.5	30	37.5				Hosp-010
Hosp-016													82.5	55	27.5				Hosp-016													95	55	40				Hosp-016
Hosp-001													202.5	50	152.5				Hosp-001													130	45	85				Hosp-001
Figure 5 ,e,f T cell responses according to gender
	Male gender						Female gender						Male gender						Female gender						Male gender						Female gender						Male gender						Female gender
Figure 5 d IFN-y	Total	Spike	Internal				Total	Spike	Internal				Total	Spike	Internal				Total	Spike	Internal			Figure 5 e IL-2	Total	Spike	Internal				Total	Spike	Internal				Total	Spike	Internal				Total	Spike	Internal
Community-003	55	7.5	47.5																					Community-003	15	0	15
Community-004	17.5	12.5	5																					Community-004	25	17.5	7.5
Community-022	157.5	127.5	30																					Community-022	22.5	7.5	15
Community-027	167.5	57.5	110																					Community-027	37.5	22.5	15
Community-032	47.5	20	27.5																					Community-032	55	27.5	27.5
Community-043	7.5	2.5	5																					Community-043	12.5	10	2.5
Community-048	27.5	15	12.5																					Community-048	35	15	20
Community-069	60	22.5	37.5																					Community-069	20	7.5	12.5
Community-074	510	297.5	212.5																					Community-074	350	207.5	142.5
Community-107	132.5	7.5	125																					Community-107	20	2.5	17.5
Community-116	30	5	25																					Community-116	17.5	7.5	10
Community-124	77.5	60	17.5																					Community-124	47.5	45	2.5
Community-155	1290	432.5	857.5																					Community-155	665	220	445
Community-164	170	87.5	82.5																					Community-164	107.5	50	57.5
Community-196	30	7.5	22.5																					Community-196	5	0	5
Community-204	115	32.5	82.5																					Community-204	22.5	15	7.5
Community-210	60	30	30																					Community-210	40	20	20
Community-229	50	7.5	42.5																					Community-229	27.5	12.5	15
Community-236	110	32.5	77.5																					Community-236	87.5	17.5	70
Community-253	512.5	222.5	290																					Community-253	397.5	192.5	205
Community-258	275	150	125																					Community-258	305	167.5	137.5
Community-029							237.5	65	172.5															Community-029							127.5	57.5	70
Community-037							25	20	5															Community-037							22.5	12.5	10
Community-042							72.5	27.5	45															Community-042							35	17.5	17.5
Community-079							592.5	247.5	345															Community-079							450	215	235
Community-103							162.5	92.5	70															Community-103							145	85	60
Community-107 HM1							305	95	210															Community-107 HM1							110	60	50
Community-154							57.5	15	42.5															Community-154							60	30	30
Community-168							100	70	30															Community-168							42.5	22.5	20
Community-191							805	367.5	437.5															Community-191							642.5	310	332.5
Community-192							77.5	35	42.5															Community-192							55	30	25
Community-194							640	220	420															Community-194							355	85	270
Community-209							317.5	100	217.5															Community-209							252.5	105	147.5
Community-216							85	42.5	42.5															Community-216							45	22.5	22.5
Community-246							70	40	30															Community-246							60	35	25
Community-252							85	30	55															Community-252							72.5	22.5	50
Community-254							440	195	245															Community-254							220	97.5	122.5
Community-260							55	17.5	37.5															Community-260							35	20	15
Hosp-001													377.5	65	312.5									Hosp-001													275	92.5	182.5
Hosp-010													100	40	60									Hosp-010													67.5	30	37.5
Hosp-016													82.5	55	27.5									Hosp-016													95	55	40
Hosp-021													4377.5	3062.5	1315									Hosp-021													4250	2217.5	2032.5
Hosp-022													547.5	315	232.5									Hosp-022													502.5	297.5	205
Hosp-001													202.5	50	152.5									Hosp-001													130	45	85
Hosp-004													1240	740	500									Hosp-004													1042.5	582.5	460
Hosp-051													140	72.5	67.5									Hosp-051													280	155	125
Hosp-013																			407.5	127.5	280			Hosp-013																			195	112.5	82.5
Hosp-019																			427.5	132.5	295			Hosp-019																			270	115	155
Hosp-025																			112.5	60	52.5			Hosp-025																			45	22.5	22.5
Hosp-028																			12.5	2.5	10			Hosp-028																			5	0	5
Hosp-006																			0	0	0			Hosp-006																			37.5	20	17.5
Hosp-018																			872.5	602.5	270			Hosp-018																			1005	685	320
[truncated: 13 more columns]
